# Supplementary material for: Mechanism of the Synergistic Toxicity of Ampicillin and Cefazoline on Selenastrum capricornutum
Source: Toxics. 2024 Mar 14;12(3):217. doi: 10.3390/toxics12030217 (PMC10974183; doi:10.3390/toxics12030217)
Supplement: Supplementary file 1 [file toxics-12-00217-s001.zip]

Archive with 1 entries (1 files):
- toxics-2882501-supplementary.pdf
